# Supplementary material for: Microwave-Assisted Incorporation of AgNP into Chitosan–Alginate Hydrogels for Antimicrobial Applications
Source: J Funct Biomater. 2023 Apr 4;14(4):199. doi: 10.3390/jfb14040199 (PMC10141964; doi:10.3390/jfb14040199)
Supplement: Supplementary file 1 [file jfb-14-00199-s001.zip]

Archive with 1 entries (1 files):
- jfb-2278470-supplementary.pdf
